# Supplementary material for: Assessing affymetrix GeneChip microarray quality
Source: BMC Bioinformatics. 2011 May 7;12:137. doi: 10.1186/1471-2105-12-137 (PMC3097162; doi:10.1186/1471-2105-12-137)
Supplement: Additional file 2 — GNUSE by Study. Table containing the overall quality of the 809 MIAME-compliant microarray studies available via GEO in December 2009. For each study, we report the number of arrays, the average GNUSE median, and the proportion of poor quality arrays (GNUSE median > 1.25). [file 1471-2105-12-137-S2.CSV]

Experiment ID	Sample Size	Proportion Poor Quality	Average Median GNUSE
GSE1455	5	0	0.966
GSE2240	34	0	1.031
GSE974	38	0.158	1.03
GSE994	75	0.333	1.166
GSE2666	17	0.176	1.223
GSE1460	15	0	1.156
GSE1456	156	0	0.917
GSE781	16	0.125	0.99
GSE1297	30	0.067	1.104
GSE1420	20	0	0.998
GSE1786	4	0	1.176
GSE2724	9	0	0.997
GSE2990	1	0	1.015
GSE3167	57	0.123	1.037
GSE3218	5	0	0.894
GSE3230	3	0	1.034
GSE3419	10	0	1.143
GSE3494	243	0	0.877
GSE3524	3	0	1.046
GSE3780	3	0	0.9
GSE3788	3	0	0.971
GSE3790	86	0.012	0.995
GSE3794	6	0	1.13
GSE3823	21	0	1.075
GSE3860	9	0	0.925
GSE2638	3	0	0.974
GSE2639	3	0	1.018
GSE620	4	0	0.925
GSE1648	4	0	0.995
GSE1922	24	0	0.948
GSE2461	5	0	0.885
GSE1462	3	0	0.971
GSE873	4	0.25	1.092
GSE1615	4	0	1.016
GSE4475	213	0	0.925
GSE2665	20	0	0.847
GSE1561	49	0	0.89
GSE1729	35	0	1.059
GSE2443	18	1	1.457
GSE3771	6	0	1.095
GSE3772	10	0.1	1.088
GSE3912	110	0.545	1.273
GSE1159	285	0	0.953
GSE2113	52	0.019	1.022
GSE2351	124	0.79	1.325
GSE4780	5	0	0.899
GSE4824	72	0.014	0.994
GSE5090	17	0	0.953
GSE5258	325	0	0.935
GSE5388	61	0	1.02
GSE5389	19	0	1.015
GSE5418	61	0	0.978
GSE5580	42	0	0.893
GSE6011	26	0.077	1.125
GSE6344	13	0	0.926
GSE6740	34	0	0.912
GSE2395	15	0.067	1.093
GSE2603	89	0	0.965
GSE3284	45	0	0.945
GSE4045	34	0	1.012
GSE4127	29	0	0.91
GSE4271	99	0	0.937
GSE4698	59	0	0.913
GSE4922	36	0	0.897
GSE5720	60	0	0.917
GSE5967	19	0	1.115
GSE6029	9	0	1.003
GSE6184	33	0	0.878
GSE6205	23	0	0.88
GSE6236	28	1	1.531
GSE6253	18	0	0.976
GSE6365	89	0.022	1.062
GSE6401	101	0.02	1.06
GSE6477	149	0.161	1.161
GSE5999	32	0	0.956
GSE6269	92	0	0.943
GSE1657	24	0	0.916
GSE473	85	0	0.95
GSE3185	3	0	1.06
GSE3910	2	1	1.315
GSE635	45	0.756	1.308
GSE1000	10	0	0.942
GSE1140	14	0	0.951
GSE1295	24	0.292	1.219
GSE1317	3	0	1.031
GSE1318	10	0.5	1.266
GSE1323	6	0	1.138
GSE1364	19	0	0.977
GSE1400	6	0	0.97
GSE1410	1	0	1.136
GSE1417	7	0	0.914
GSE1722	12	0	1.049
GSE1518	8	0	0.976
GSE1650	30	0.8	1.355
GSE1869	25	0.08	1.082
GSE1937	12	0	0.924
GSE2004	25	0	0.959
GSE2018	34	0.029	0.938
GSE2044	13	0	0.988
GSE2060	12	0.417	1.196
GSE2144	6	0	0.892
GSE2152	22	0	1.051
GSE2175	5	0.8	1.389
GSE2189	18	0.833	1.452
GSE2225	18	0	0.934
GSE2248	6	0.167	1.062
GSE2252	2	1	1.984
GSE2328	79	0.025	0.941
GSE2361	36	0.028	1.087
GSE2450	16	0.5	1.3
GSE2485	18	1	1.357
GSE2487	10	0	0.904
GSE2509	5	0	1.058
GSE2513	12	0	0.987
GSE2525	9	0	0.988
GSE2555	2	0	0.913
GSE2703	6	1	1.296
GSE2725	10	0	0.962
GSE2742	27	0	1.025
GSE2815	8	0.25	1.226
GSE2888	28	1	1.348
GSE3183	15	0	0.987
GSE3243	6	0.333	1.116
GSE3307	121	0	1.036
GSE3356	9	0	0.916
GSE3407	8	0	0.935
GSE3585	12	0	1.039
GSE3737	8	0	0.888
GSE3769	2	0.5	1.31
GSE3791	3	0	1.139
GSE3846	108	0.093	1.147
GSE4069	3	0	0.983
GSE4133	6	0	1.108
GSE4412	85	0.012	0.935
GSE4485	6	0.167	1.005
GSE4636	18	0	0.972
GSE4646	23	0	1.015
GSE474	24	0	1.017
GSE475	7	0.143	1.172
GSE4817	6	0	0.851
GSE4885	12	0	1.132
GSE4917	24	0.292	1.139
GSE5007	6	0	0.973
GSE5054	12	0	0.988
GSE5287	30	0	0.945
GSE5370	5	0	1.109
GSE5390	15	0	1
GSE5457	8	0.125	0.997
GSE5788	14	0.071	1.118
GSE5808	17	0	0.999
GSE6008	103	0.01	0.915
GSE6014	4	0	1.133
GSE6015	15	0	1.02
GSE6082	8	0	1.047
GSE6263	5	0	0.866
GSE6274	6	1	2.202
GSE6322	4	0.75	1.266
GSE6324	2	1	1.358
GSE6357	6	0	0.953
GSE6565	2	0	0.928
GSE6596	26	0.154	1.119
GSE6613	66	0.939	1.348
GSE6691	55	0.727	1.362
GSE6710	26	0	0.976
GSE6814	11	1	1.8
GSE6883	7	0.143	1.19
GSE6914	20	0.2	1.166
GSE6927	12	0	0.941
GSE6932	18	0.556	1.245
GSE7007	39	0	0.951
GSE7009	6	0	0.957
GSE7015	21	0	0.963
GSE7021	2	0.5	1.241
GSE7035	8	0	0.992
GSE7123	343	0.015	0.927
GSE7138	22	0	0.876
GSE7142	4	0	1.102
GSE7144	6	0	0.963
GSE7146	12	0.25	1.204
GSE7332	6	0.167	1.06
GSE7355	8	0.125	1.017
GSE7382	6	0	0.933
GSE7390	198	0.005	1.066
GSE7454	2	0	0.922
GSE7473	9	0.333	1.142
GSE7497	16	0	0.945
GSE7524	6	0.167	1.049
GSE7765	6	0	1.018
GSE7819	6	0	0.927
GSE7930	6	0	0.917
GSE8087	6	0.667	1.34
GSE8096	12	0	1.069
GSE8113	9	0	1.069
GSE8218	148	0	0.941
GSE8228	4	0	1.163
GSE8229	5	0	1.096
GSE8441	22	0.091	1.173
GSE8481	54	0.037	1.067
GSE8510	5	0.4	1.109
GSE8562	6	0	1.079
GSE8633	16	0	0.969
GSE8692	12	0	0.927
GSE8694	1	0	1.088
GSE8730	8	0.125	1.015
GSE8760	8	0	0.993
GSE8835	66	0	0.98
GSE907	8	1	1.305
GSE973	5	0	0.914
GSE2531	7	0	0.958
GSE7529	28	0.107	1.131
GSE1935	24	1	1.473
GSE10024	6	0.167	1.122
GSE10043	4	0	1.194
GSE10072	107	0.075	1.026
GSE10089	4	0	1.099
GSE10097	2	0.5	1.403
GSE10161	27	0.037	1.097
GSE10172	36	0	0.92
GSE10212	4	0	1.167
GSE10255	161	0.05	1.015
GSE10320	143	0	0.962
GSE10361	9	0.333	1.232
GSE10435	9	0	1.131
GSE10436	3	0	1.019
GSE10438	12	0.667	1.306
GSE10526	8	0	0.887
GSE10584	20	0	1.039
GSE10612	10	1	1.664
GSE10615	27	0	0.971
GSE10631	43	0.07	1.018
GSE10691	9	1	1.497
GSE10760	98	0.061	1.114
GSE10783	33	0	0.925
GSE10935	4	0	1.099
GSE10957	13	0	1.169
GSE11089	4	0.5	1.247
GSE11115	11	0	0.97
GSE11121	200	0.01	1.036
GSE11266	23	0	0.927
GSE1133	158	0.627	1.29
GSE11341	23	0	1.054
GSE11450	2	0	1.119
GSE11466	8	0	0.923
GSE11467	12	1	1.651
GSE11582	374	0.051	1.096
GSE11681	20	0.4	1.253
GSE11691	17	0.059	0.978
GSE11769	17	0.059	0.978
GSE11812	30	0.033	0.95
GSE11819	12	0.25	1.214
GSE11865	4	0	1.14
GSE11907	251	0.02	0.956
GSE11908	189	0.021	0.933
GSE11909	109	0.009	0.975
GSE11914	6	0.167	1.153
GSE11915	6	0.167	1.153
GSE11943	8	0.875	1.301
GSE11965	16	1	1.392
GSE11971	23	0.087	0.997
GSE12027	24	0.125	1.214
GSE12093	135	0.156	1.075
GSE12259	9	0	0.975
GSE12288	220	0.786	1.337
GSE12306	8	0	1.144
GSE12348	9	0	1.135
GSE12396	2	1	1.419
GSE12417	161	0.012	0.964
GSE12445	47	0.681	1.287
GSE12484	4	0.5	1.184
GSE12627	51	0	0.902
GSE12648	20	0.9	1.368
GSE12649	102	0.078	1.095
GSE12685	11	1	1.754
GSE12692	9	0	1.01
GSE12708	6	0.167	1.093
GSE12792	6	0	0.942
GSE12800	3	0	0.962
GSE12803	20	0.15	1.07
GSE12837	24	0.125	1.056
GSE12839	14	0	0.89
GSE12845	14	0	0.857
GSE12860	20	0.35	1.197
GSE12907	24	0	0.905
GSE12939	24	0	0.994
GSE12972	38	0.053	1.074
GSE12995	173	0.04	1.029
GSE13041	189	0.021	0.951
GSE13083	16	0.125	1.094
GSE8397	21	0.048	1.006
GSE8401	83	0.024	1.019
GSE8440	36	0	0.954
GSE8515	15	0	0.987
GSE8602	8	0	0.969
GSE8636	8	0	1.021
GSE8650	120	0.033	0.959
GSE8921	49	0	0.945
GSE8939	18	0.056	1.052
GSE8970	29	0.138	1.154
GSE8987	10	0.9	1.32
GSE9006	117	0.017	1.062
GSE9080	4	0	1.105
GSE9105	36	0.5	1.293
GSE9116	10	0.5	1.276
GSE9118	14	0	0.922
GSE9128	7	0.143	1.104
GSE9166	33	0	0.949
GSE9182	6	0.333	1.293
GSE9218	4	0	1.104
GSE9335	17	0	0.999
GSE9378	10	0	0.93
GSE9397	1	0	0.99
GSE9429	10	0.2	1.177
GSE9476	64	0.016	0.909
GSE9499	22	0.045	1.131
GSE9536	4	0	1.194
GSE9574	29	0.31	1.22
GSE9662	24	0.167	1.149
GSE9676	60	0.1	1.121
GSE9712	12	0	1.123
GSE9716	38	0.474	1.254
GSE9713	18	1	1.486
GSE9714	8	0	0.926
GSE9715	11	0	0.91
GSE9723	12	0	0.91
GSE9750	55	0	0.956
GSE976	24	0.208	1.139
GSE982	74	0.041	1.026
GSE995	86	0.07	1.047
GSE9773	11	0.364	1.133
GSE9854	19	0	0.889
GSE9874	60	0.317	1.202
GSE9877	47	0	0.856
GSE9936	105	0.219	1.142
GSE9939	18	0.056	1.037
GSE9963	18	0.056	1.037
GSE9946	12	0.167	1.046
GSE9992	60	0.017	1.089
GSE11038	60	0.017	1.089
GSE10006	85	0.024	0.924
GSE10135	57	0.035	0.957
GSE10021	16	0	0.849
GSE10041	72	0.333	1.215
GSE10046	6	0	0.864
GSE10063	60	0	0.887
GSE10070	13	0	0.931
GSE10147	6	1	1.305
GSE10178	2	0	1.102
GSE10183	2	0	0.895
GSE10196	4	0	0.875
GSE10232	4	0	0.858
GSE11462	14	0	0.937
GSE10233	6	0	0.843
GSE10234	4	0	1.157
GSE10847	4	0	0.929
GSE10856	4	0	0.835
GSE10879	11	0	0.883
GSE10880	3	0	0.89
GSE10890	112	0	0.904
GSE10896	23	0	0.856
GSE10916	49	0	0.84
GSE10927	49	0	0.94
GSE10934	1	0	0.93
GSE10946	23	0	0.958
GSE10960	7	0	0.895
GSE10961	18	0	0.925
GSE10971	37	1	1.43
GSE10979	18	0	1.058
GSE11001	30	0.533	1.285
GSE11045	6	0	0.991
GSE11050	6	1	1.388
GSE11092	5	0	1.011
GSE11135	204	0.02	0.895
GSE11142	17	0	0.903
GSE11151	67	0.015	0.891
GSE11166	95	1	1.407
GSE11185	3	0	0.954
GSE11190	78	0.013	0.993
GSE11199	24	0.042	1.016
GSE11208	11	0	0.885
GSE11227	16	0	0.952
GSE11238	39	0.41	1.183
GSE11279	4	0	0.977
GSE11281	9	0	0.885
GSE11285	17	0	0.851
GSE11309	12	0.167	1.034
GSE11318	40	0	0.851
GSE11324	12	0	0.944
GSE11336	12	0	0.889
GSE11345	3	0	0.965
GSE11348	93	0	0.768
GSE11350	12	0	0.907
GSE11352	18	0	0.862
GSE11367	6	0	0.904
GSE11373	2	0	0.977
GSE11418	7	0	1.014
GSE11430	10	0	0.941
GSE11540	10	0	0.941
GSE11440	6	0	0.86
GSE11450	7	0.286	1.047
GSE11506	9	0	0.94
GSE11510	17	0	0.942
GSE11524	30	0.567	1.273
GSE11525	18	0.111	1.042
GSE11550	10	0	0.99
GSE11552	18	0	1.007
GSE11551	8	0	1.027
GSE11618	18	0	0.81
GSE11626	4	0	0.833
GSE11673	4	0	0.833
GSE11710	19	0	0.869
GSE11755	41	0	0.933
GSE11761	40	0	0.884
GSE11791	15	0	0.916
GSE11839	12	0	0.852
GSE11854	13	0	0.941
GSE11864	10	0	0.857
GSE11881	17	0	0.841
GSE11882	171	0	0.83
GSE11883	2	0	1.094
GSE11886	33	0	0.808
GSE11917	104	0	0.879
GSE11919	9	0	0.909
GSE11940	10	0	0.934
GSE11942	18	0	0.911
GSE11941	8	0	0.882
GSE11951	5	0	0.865
GSE11954	4	0	1.014
GSE11959	8	0	0.862
GSE11981	8	0	0.983
GSE12034	6	0	1.06
GSE12086	25	0	0.921
GSE12090	18	0	1.012
GSE12102	19	0	0.928
GSE12621	6	0	0.866
GSE2109	179	0.017	0.848
GSE2125	45	0.267	1.202
GSE2328	9	0	1.119
GSE2435	6	0	0.964
GSE2555	2	0	0.869
GSE4737	2	0	0.869
GSE2600	6	0	0.857
GSE2634	17	0.941	1.4
GSE2677	39	0	0.901
GSE2816	6	0.833	1.326
GSE2817	30	0	0.829
GSE2842	45	0	0.894
GSE2864	6	0	0.923
GSE3061	5	0	0.881
GSE3062	12	0	0.869
GSE3077	12	0	0.84
GSE3202	23	0	0.951
GSE3284	18	0	1.003
GSE3292	36	1	1.528
GSE3325	19	0	0.857
GSE3526	353	0.011	0.949
GSE3678	13	1	1.476
GSE3744	47	0	0.962
GSE4030	8	0	0.908
GSE4036	28	0	0.934
GSE4064	3	1	1.539
GSE4086	4	0	0.894
GSE4107	22	0	1.029
GSE4182	9	0	0.944
GSE4183	53	0	0.818
GSE4217	12	1	1.525
GSE4219	24	1	1.518
GSE4218	12	1	1.511
GSE4237	10	0	0.934
GSE4250	4	0	0.889
GSE4488	16	0	1.059
GSE6351	15	0	1.047
GSE4498	22	0	0.892
GSE5058	38	0	0.914
GSE5060	38	0	0.914
GSE7832	19	0	0.887
GSE8545	54	0	0.914
GSE4527	4	1	1.281
GSE4567	8	0	0.838
GSE4600	11	0	1.059
GSE4757	20	0.25	1.13
GSE4773	20	0	0.912
GSE4780	57	0	0.853
GSE4824	6	0	0.987
GSE4883	9	0	0.925
GSE4984	12	0	0.985
GSE5040	24	0.417	1.102
GSE5081	32	0	0.914
GSE5109	6	0	1.013
GSE5110	10	0	1.178
GSE5116	12	0	0.955
GSE5145	6	0	0.901
GSE5264	30	0	0.886
GSE5281	118	0.314	1.209
GSE5372	22	0	0.889
GSE5460	127	0	0.944
GSE5486	8	0	1.019
GSE5547	24	0	0.927
GSE5563	19	0	0.949
GSE5579	4	0	0.9
GSE5675	41	0	0.905
GSE5679	11	0	0.844
GSE5741	9	0	0.824
GSE5764	30	0.033	0.949
GSE5787	33	0	0.931
GSE5790	24	0.292	1.227
GSE5809	14	0	0.853
GSE5816	42	0	0.991
GSE6695	7	0	1.032
GSE5823	20	0	1.025
GSE5850	12	1	1.763
GSE5868	2	0	0.91
GSE5968	12	0	0.919
GSE5993	6	0	0.904
GSE6004	18	0	0.993
GSE6013	27	0	0.831
GSE6021	4	1	1.45
GSE6022	6	1	1.465
GSE6034	18	0	0.892
GSE6054	23	0	0.861
GSE6075	3	0	0.903
GSE6088	23	0	0.879
GSE6090	6	0	0.887
GSE6092	8	0.375	1.158
GSE6140	6	0	0.899
GSE6207	14	0	0.921
GSE6222	13	0	0.969
GSE6233	2	0	0.963
GSE6241	8	0	0.884
GSE6257	6	0	0.847
GSE6269	22	0	0.828
GSE6276	6	0	0.931
GSE6281	34	0	0.886
GSE6283	21	0	0.874
GSE6338	60	0	0.943
GSE6364	36	0	0.843
GSE6369	2	1	1.524
GSE6400	12	0	0.937
GSE6406	9	0	0.904
GSE6451	6	0	0.953
GSE6460	7	0	1.026
GSE6465	53	0	0.944
GSE6489	6	0	0.923
GSE6495	6	0	1.001
GSE6518	9	0	0.908
GSE6519	12	0.583	1.323
GSE6521	36	0	0.894
GSE6532	87	0	0.887
GSE6548	8	0	0.884
GSE6551	5	0.6	1.281
GSE6561	4	0	0.92
GSE6565	10	0	1.02
GSE6566	4	0.25	1.147
GSE6573	6	0	0.901
GSE6575	56	0.018	1.046
GSE6629	2	0	0.882
GSE6653	8	0	0.848
GSE6679	6	0	0.877
GSE6728	15	0	0.928
GSE6743	6	0	0.947
GSE6764	75	0	0.86
GSE6767	4	0	0.907
GSE6791	81	0.037	1.051
GSE6798	29	0	1.083
GSE6800	8	0	1.046
GSE6803	8	0	1.044
GSE6816	2	0	0.849
GSE6833	5	0	0.835
GSE6817	3	0	0.825
GSE6819	6	0	0.952
GSE6863	6	0	0.888
GSE6872	21	0.476	1.256
GSE6969	21	0.476	1.256
GSE6885	21	0	0.873
GSE6890	5	0	0.825
GSE6891	460	0.03	0.971
GSE14468	460	0.03	0.971
GSE6920	6	0	0.864
GSE6960	12	0	0.945
GSE6972	24	0	0.949
GSE6962	12	0	0.953
GSE6965	4	0	0.942
GSE6982	2	1	1.609
GSE7011	18	0	0.819
GSE7036	6	0	0.892
GSE7624	35	0	0.868
GSE7047	7	0.143	1.056
GSE7116	25	0.16	1.04
GSE7117	8	0	0.967
GSE7127	62	0	0.833
GSE7152	34	0	0.833
GSE7153	17	0	0.826
GSE7158	26	0.038	1.06
GSE7161	12	0	0.934
GSE7181	6	0	0.791
GSE7213	4	0	0.951
GSE7216	25	0	0.881
GSE7223	9	0	0.873
GSE7224	13	0	1.014
GSE7234	4	0	1.005
GSE7247	10	0	0.854
GSE7268	11	0	0.867
GSE7305	20	0	0.956
GSE7307	638	0.008	0.96
GSE7327	7	0	1.006
GSE7345	8	0	0.927
GSE7364	8	1	2.04
GSE7382	6	0	0.989
GSE7392	30	0	0.995
GSE7400	10	0	0.857
GSE7434	10	0	0.833
GSE7440	97	0.052	1.114
GSE7451	20	1	2.109
GSE7454	2	0	0.926
GSE7462	23	0	1.027
GSE7476	12	0	1.022
GSE7486	30	0	0.861
GSE7500	12	0	0.897
GSE7508	6	0	0.941
GSE7509	26	0	0.902
GSE7510	8	0	0.941
GSE7538	24	1	1.639
GSE7553	86	0	0.873
GSE7554	8	0	0.926
GSE7556	4	0	0.871
GSE7562	12	0	0.959
GSE7568	25	0	0.832
GSE7578	15	0	0.812
GSE7586	20	0	0.911
GSE7621	17	0	0.882
GSE7637	30	0	0.906
GSE7678	8	0	0.958
GSE7696	83	0	0.886
GSE7700	10	0	0.934
GSE7708	14	0	0.993
GSE7741	3	0	0.941
GSE7745	6	0	0.862
GSE7753	47	1	1.331
GSE7754	4	0	0.843
GSE7757	99	0.01	0.928
GSE7807	8	0	0.901
GSE7808	9	0	0.83
GSE7824	6	0	0.983
GSE7835	15	0	0.987
GSE7845	2	0	0.958
GSE7846	10	0	0.941
GSE7868	9	0	0.898
GSE7874	10	0	1.057
GSE7879	12	0	0.893
GSE7888	22	0	0.948
GSE7890	19	0	0.898
GSE7896	8	0	1.03
GSE7904	62	0	0.954
GSE7964	2	0	0.819
GSE7967	63	0.063	1.102
GSE8023	12	0	0.965
GSE8045	12	0	1.003
GSE8049	17	0	0.896
GSE8050	4	0	1.02
GSE8052	403	0.04	0.955
GSE8059	6	0	0.907
GSE8066	16	0	0.869
GSE8121	75	0.027	1
GSE8139	51	0	1.011
GSE8141	65	0	1.004
GSE8140	14	0	0.979
GSE8157	43	0.023	1.119
GSE8166	8	0	1.049
GSE8167	31	0	0.909
GSE8192	56	0	0.923
GSE8289	8	0	0.812
GSE8302	2	0	0.934
GSE8316	2	0	0.934
GSE8331	8	1	1.412
GSE8332	54	0	0.866
GSE8353	1	0	0.845
GSE8437	6	0	1.023
GSE8438	7	0.286	1.242
GSE8442	8	0.125	1.039
GSE8471	2	0	0.795
GSE8507	68	0.015	0.968
GSE8514	15	0	1.006
GSE8527	32	0	0.871
GSE8537	4	0.25	1.277
GSE8565	17	0	1.033
GSE8581	58	0.017	0.904
GSE8586	54	0.074	1.069
GSE8588	9	0	0.832
GSE8596	12	0	0.829
GSE8597	16	0	0.831
GSE8608	6	0.167	1.017
GSE8615	19	0	0.876
GSE8640	6	0	0.881
GSE8646	11	0	0.929
GSE8658	63	0	0.847
GSE8665	14	0	0.813
GSE8668	24	0	0.943
GSE8671	64	0	0.903
GSE8685	12	0	1.055
GSE8687	12	0	1.052
GSE8694	1	0	0.985
GSE8699	4	0	0.792
GSE8702	16	0	0.838
GSE8717	22	0.409	1.218
GSE8730	4	0	1.097
GSE8742	10	0	0.866
GSE8762	16	0.125	1.07
GSE8764	13	0.308	1.231
GSE8772	6	0	0.859
GSE8784	9	0	0.881
GSE8823	23	0	0.912
GSE8832	6	0	0.993
GSE8837	10	0	0.854
GSE8853	6	0	0.934
GSE8859	2	0.5	1.247
GSE8866	13	0	0.899
GSE8884	6	0.167	1.017
GSE9196	53	0.094	0.976
GSE8896	12	0	0.875
GSE8928	5	0	0.923
GSE8961	18	0	1.021
GSE8977	21	0.048	1.028
GSE9008	4	0	0.95
GSE9015	1	0	0.867
GSE9031	15	0.067	0.966
GSE9055	25	0	0.852
GSE9077	6	0	0.871
GSE9086	13	0.077	0.964
GSE9089	11	0.091	0.957
GSE9090	11	0.091	0.955
GSE9091	12	0.083	1.008
GSE9093	6	0	0.848
GSE9101	12	0	0.918
GSE9103	40	0.925	1.404
GSE9119	4	0	0.784
GSE9150	20	0	0.872
GSE9151	6	0	0.829
GSE9159	12	0	0.856
GSE9171	30	0.033	0.938
GSE9200	30	0.033	0.938
GSE9195	77	0	0.872
GSE9234	6	0	0.965
GSE9250	20	1	1.369
GSE9253	2	0	0.915
GSE9254	19	0.579	1.269
GSE9264	12	0	0.94
GSE9339	6	0	0.885
GSE9361	9	0	0.913
GSE9390	6	0	1.07
GSE9419	66	0.015	1.154
GSE9437	2	0	1.103
GSE9438	31	0	0.867
GSE9440	8	0.375	1.083
GSE9451	15	0	0.872
GSE9452	26	0	0.885
GSE9481	4	0	0.931
GSE9489	60	0	0.84
GSE9493	66	0	0.842
GSE9492	6	0	0.865
GSE9510	5	0	0.804
GSE9511	4	0	0.906
GSE9517	15	0	0.952
GSE9520	6	0	1.093
GSE9526	15	0	1.007
GSE9531	10	0.2	1.143
GSE9576	12	0	0.932
GSE9593	13	0	0.962
GSE9599	36	0	0.998
GSE9613	6	0	0.923
GSE9624	10	0	0.846
GSE9647	12	0	0.965
GSE9648	2	0.5	1.259
GSE9649	29	0	0.927
GSE9666	9	0	0.888
GSE9677	8	0	0.848
GSE9692	45	0.022	1.036
GSE9709	10	0	0.982
GSE9731	9	0	0.872
GSE9747	6	0	0.981
GSE9757	12	1	1.458
GSE9759	18	1	1.465
GSE9761	36	1	1.436
GSE9758	12	1	1.376
GSE9762	14	0	0.891
GSE9764	11	0	0.876
GSE9768	13	0	0.909
GSE9770	34	0.176	1.169
GSE9807	6	0	0.927
GSE9819	16	0.5	1.167
GSE9826	45	0	0.852
GSE9829	91	0	0.859
GSE9843	91	0	0.859
GSE9832	16	0	0.938
GSE9834	6	0	1.008
GSE9835	6	0	1.057
GSE9844	38	0.711	1.339
GSE9865	13	0	0.925
GSE9890	10	1	1.468
GSE9899	295	0.034	0.849
GSE9891	285	0	0.827
GSE9894	12	0.167	1.112
GSE9916	12	0	0.987
GSE9927	20	0	0.934
GSE9940	18	0	0.918
GSE9941	8	0	1
GSE9951	19	0.105	1.072
GSE9974	6	1	1.305
GSE9987	6	1	1.305
GSE9984	12	0	0.978
GSE9988	62	0.048	0.999
